# Supplementary material for: Unraveling the Role of Bromodomain and Extra-Terminal Proteins in Human Uterine Leiomyosarcoma
Source: Cells. 2024 Aug 28;13(17):1443. doi: 10.3390/cells13171443 (PMC11394028; doi:10.3390/cells13171443)
Supplement: Supplementary file 1 [file cells-13-01443-s001.zip]

Archive with 1 entries (1 files):
- cells-3119477-supplementary.pdf
